# Supplementary material for: MCF-7 Drug Resistant Cell Lines Switch Their Lipid Metabolism to Triple Negative Breast Cancer Signature
Source: Cancers (Basel). 2021 Nov 23;13(23):5871. doi: 10.3390/cancers13235871 (PMC8657222; doi:10.3390/cancers13235871)
Supplement: Supplementary file 1 [file cancers-13-05871-s001.zip]

Archive with 1 entries (1 files):
- cancers-1433643-supplementary.pdf
